# Supplementary material for: Characterization of Reduced-Fat Mayonnaise and Comparison of Sensory Perception, Rheological, Tribological, and Textural Analyses
Source: Foods. 2022 Mar 11;11(6):806. doi: 10.3390/foods11060806 (PMC8954533; doi:10.3390/foods11060806)
Supplement: Supplementary file 1 [file foods-11-00806-s001.zip]

Archive with 1 entries (1 files):
- foods-1596412-supplementary.pdf
